# Supplementary material for: Super-Resolved Dynamic 3D Reconstruction of the Vocal Tract during Natural Speech
Source: J Imaging. 2023 Oct 20;9(10):233. doi: 10.3390/jimaging9100233 (PMC10607793; doi:10.3390/jimaging9100233)
Supplement: Supplementary file 1 [file jimaging-09-00233-s001.zip]

Archive with 5 entries (5 files):
- SupplementaryAudioS1.wav
- SupplementaryAudioS2.wav
- SupplementaryTableS1.pdf
- SupplementaryVideoS1.mp4
- SupplementaryVideoS2.mp4
